# Supplementary material for: In Vitro Assessment of Essential Oils as Sustainable Antifungal Agents Against Sclerotinia sclerotiorum Causing Lettuce Drop
Source: Molecules. 2026 Feb 16;31(4):682. doi: 10.3390/molecules31040682 (PMC12943384; doi:10.3390/molecules31040682)
Supplement: Supplementary file 1 [file molecules-31-00682-s001.zip]

Archive with 1 entries (1 files):
- molecules-4111798-supplementary.pdf
